# Supplementary material for: Understanding Exercise-Induced Hypoalgesia: An Umbrella Review of Scientific Evidence and Qualitative Content Analysis
Source: Medicina (Kaunas). 2025 Feb 25;61(3):401. doi: 10.3390/medicina61030401 (PMC11944103; doi:10.3390/medicina61030401)
Supplement: Supplementary file 1 [file medicina-61-00401-s001.zip]

Archive with 1 entries (1 files):
- medicina-3485512-supplementary.pdf
